# Supplementary material for: Metabolic and Physiological Regulation of Aspartic Acid-Mediated Enhancement of Heat Stress Tolerance in Perennial Ryegrass
Source: Plants (Basel). 2022 Jan 13;11(2):199. doi: 10.3390/plants11020199 (PMC8778985; doi:10.3390/plants11020199)
Supplement: Supplementary file 1 [file plants-11-00199-s001.zip]

Archive with 1 entries (1 files):
- plants-1500106-supplementary.xlsx
