# Supplementary material for: Metabolic and Physiological Regulation of Aspartic Acid-Mediated Enhancement of Heat Stress Tolerance in Perennial Ryegrass
Source: Plants (Basel). 2022 Jan 13;11(2):199. doi: 10.3390/plants11020199 (PMC8778985; doi:10.3390/plants11020199)
Supplement: Supplementary file 1 [file plants-11-00199-s001.zip › plants-1500106-supplementary.xlsx]

## Sheet: 工作表1
	Metabolites	Control-Water	Control-Water	Control-Water	Control-Water	Control-Aspartate	Control-Aspartate	Control-Aspartate	Control-Aspartate	Heat-Water	Heat-Water	Heat-Water	Heat-Water	Heat-Aspartate	Heat-Aspartate	Heat-Aspartate	Heat-Aspartate
1	Glucose 6-phosphate	55781.1	48995.1	52150.6	47254.4	19055	35426.9	28994.8	26944.9	93080.7	79741.1	81193.3	78585.1	120941	124013	130887	101440
2	Glucose	63228.7	60709	64115.1	61518	54802.1	92198	91701.6	102040	45049.1	48726	48533.6	41140.8	101434	105696	117623	76427.9
3	UDP-Glucose	46412.4	41393.2	39918.4	39467.8	45872.1	79151	56318.7	60323.1	39789.5	46195.1	41778.4	57334.4	84536.8	90413.7	65365.9	55324.8
4	Glucuronic acid	84618.7	76351.7	90295.1	65307.1	73892	138803	101433	131153	99289	158150	115618	158776	559338	517097	517247	390848
5	Sucrose	9.59556e+06	9.15163e+06	8.75669e+06	7.90881e+06	5.31835e+06	1.03557e+07	7.4624e+06	8.71916e+06	1.4522e+08	1.5924e+08	1.77487e+08	1.8209e+08	2.11309e+08	2.17025e+08	1.9473e+08	1.61762e+08
6	Sorbitol	1.82768e+06	2.08442e+06	2.07071e+06	1.87973e+06	3.86634e+06	8.33625e+06	5.89734e+06	6.66521e+06	6.66651e+06	7.14909e+06	7.28027e+06	7.34999e+06	3.4054e+07	3.59489e+07	3.69864e+07	2.94901e+07
7	Shikimate	1.36407e+07	1.23331e+07	1.26169e+07	1.09629e+07	1.14967e+07	1.76042e+07	1.58216e+07	1.9918e+07	2.08388e+06	2.2478e+06	2.3714e+06	2.39687e+06	1.48526e+07	1.95137e+07	1.62156e+07	1.99784e+07
8	Salicylic acid	22679.5	11856.8	7529.15	11838.2	12796.6	27213.3	30833.6	19077.2	20837.6	24248.4	30986.4	29988.1	70788.8	80027.6	56702.2	47022.1
9	Pyruvate	433791	470074	426704	409870	1.16655e+06	1.26606e+06	1.30549e+06	1.09575e+06	336248	361105	356975	284850	1.36787e+06	1.51575e+06	1.61157e+06	1.70354e+06
10	Oxaloacetate	76041.1	47584.8	94775.8	60143.5	102657	155846	126237	151765	4009.82	2487.48	2784.94	5467.41	127571	156936	134745	157438
11	Citrate	3.48762e+06	3.28671e+06	2.71043e+06	3.48532e+06	6.37056e+06	4.80828e+06	5.40602e+06	4.28884e+06	2.71884e+06	3.06297e+06	2.85569e+06	3.13629e+06	1.67546e+07	1.85641e+07	1.8157e+07	2.26156e+07
12	Malate	2.58704e+08	2.32738e+08	2.48267e+08	2.14182e+08	2.10705e+08	3.91935e+08	281461457	3.55801e+08	4.18995e+08	4.39975e+08	4.50817e+08	4.77371e+08	646152196	6.99007e+08	6.76042e+08	5.57276e+08
13	Alpha-Ketoglutarate	2.03403e+06	2.22612e+06	1.40053e+06	1.82388e+06	3.25202e+06	3.34365e+06	3.3487e+06	2.77032e+06	1.30314e+06	1.15584e+06	1.16366e+06	1.03086e+06	4.06668e+06	4.33492e+06	4.21279e+06	4.44758e+06
14	Succinic acid	2.24793e+07	4.26349e+07	3.10435e+07	3.80486e+07	9.38859e+07	8.77244e+07	9.3202e+07	7.63342e+07	2.09563e+07	2.09702e+07	1.91055e+07	1.61545e+07	113321614	1.01678e+08	111225109	1.09254e+08
15	Asparagine	6.70511e+06	6.44397e+06	6.63466e+06	5.83679e+06	1.378e+07	1.34844e+07	1.53057e+07	1.35425e+07	3.91135e+06	4.11883e+06	4.63675e+06	5.21632e+06	5.50804e+07	6.45964e+07	5.64415e+07	7.37988e+07
16	Aspartate	3.06682e+07	3.18274e+07	3.19491e+07	2.87268e+07	6.46152e+07	6.34654e+07	5.9766e+07	4.85719e+07	1.61046e+06	1.95695e+06	2.04735e+06	2.19907e+06	7.39918e+07	1.64422e+08	1.0232e+08	1.4232e+08
17	Proline	930544	985227	953968	787674	1.61178e+06	3.34218e+06	2.30122e+06	2.95858e+06	1.26175e+07	1.36829e+07	1.37257e+07	1.59944e+07	8.14239e+07	8.18836e+07	81565945	6.17991e+07
18	Glutamine	7.5356e+06	8.16973e+06	8.0089e+06	6.9069e+06	9.40474e+06	1.76961e+07	1.24291e+07	1.6147e+07	5.66798e+06	7.34685e+06	7.91973e+06	6.72349e+06	2.70685e+07	2.90698e+07	2.74336e+07	2.25512e+07
19	Serine	1.08185e+07	1.1438e+07	1.21081e+07	1.00921e+07	1.19352e+07	2.50456e+07	1.55421e+07	2.17907e+07	5.86477e+06	6.59168e+06	6.99073e+06	7.30739e+06	1.70336e+07	1.70047e+07	1.56088e+07	1.28976e+07
20	Glutamate	5.0457e+06	1.02286e+07	6.94593e+06	8.5971e+06	8.55155e+06	7.66209e+06	8.15999e+06	6.99696e+06	4.35132e+06	9.87202e+06	5.14739e+06	8.32323e+06	2.01251e+07	2.40629e+07	2.53215e+07	2.58371e+07
21	Leucine	5.28407e+06	5.05053e+06	5.55229e+06	4.34477e+06	6.09316e+06	7.46461e+06	8.59215e+06	1.11598e+07	3.72028e+06	4.41435e+06	4.94997e+06	4.7741e+06	1.05766e+07	1.10646e+07	1.02688e+07	8.86452e+06
22	Alanine	5.07247e+06	4.99331e+06	5.22024e+06	4.47712e+06	5.6684e+06	1.05986e+07	7.56549e+06	9.49431e+06	6.19087e+06	7.12645e+06	7.23759e+06	7.78745e+06	1.29424e+07	1.33978e+07	1.21997e+07	1.06067e+07
23	Tryptophan	854938	836904	886303	689527	1.0027e+06	1.85315e+06	1.36072e+06	1.76587e+06	2.69596e+06	2.86158e+06	3.1297e+06	3.30908e+06	1.29498e+07	1.37313e+07	1.35696e+07	1.06635e+07
24	Valine	3.12606e+06	3.05486e+06	3.2838e+06	2.57173e+06	3.33971e+06	7.33234e+06	4.4645e+06	6.66839e+06	3.49669e+06	4.07476e+06	4.4721e+06	4.6502e+06	1.1624e+07	1.25604e+07	1.15826e+07	9.81537e+06
25	Threonine	4.88386e+06	4.51922e+06	5.04256e+06	3.96345e+06	3.90294e+06	7.92721e+06	5.62113e+06	7.28243e+06	3.09664e+06	3.32652e+06	3.76682e+06	3.89106e+06	8.05125e+06	7.82976e+06	8.00824e+06	6.52778e+06
26	Tyrosine	1.25564e+06	1.2319e+06	1.37837e+06	1.07872e+06	1.49603e+06	3.07291e+06	2.04168e+06	2.71918e+06	900973	1.03947e+06	1.07781e+06	1.20196e+06	2.44828e+06	2.74072e+06	2.6438e+06	2.07929e+06
27	Lysine	789364	817147	804005	660663	909680	1.78949e+06	1.20595e+06	1.59925e+06	605507	666654	725253	753754	1.98975e+06	2.11533e+06	2.01918e+06	1.66405e+06
28	Arginine	652641	592658	640354	530280	692842	1.34386e+06	930416	1.20224e+06	384071	400680	425684	486852	1.25954e+06	1.32889e+06	1.27812e+06	997756
29	Methionine	474151	579754	560943	540224	498843	572950	645123	613114	452500	490937	536517	545080	936213	916698	887077	663589
30	Histidine	70733	70610.6	67948.5	23434	103374	205239	130977	176453	19567.2	19739.7	121812	125489	104995	718282	634753	537237
31	Glycine	1.25564e+06	1.2319e+06	1.37837e+06	1.07872e+06	1.49603e+06	3.07291e+06	2.04168e+06	2.71918e+06	900973	1.03947e+06	1.07781e+06	1.20196e+06	2.44828e+06	2.74072e+06	2.6438e+06	2.07929e+06
32	Adenosine	822508	767803	841374	667538	798281	1.51444e+06	1.10306e+06	1.40469e+06	818067	879673	959683	1.02398e+06	1.35382e+06	1.39988e+06	1.43748e+06	1.1471e+06
33	Thymidine	21516.7	25491.2	18160.8	16678	26617.8	66745.8	43835.6	61920.9	86237.4	125079	130598	129198	1.60257e+06	1.65622e+06	1.60621e+06	1.36084e+06
34	Thymine	11554.5	12789.4	11916	12435.4	11639.1	14320.4	13933.3	16463.3	41638.8	42729.2	36917.6	43617.1	946076	1.05375e+06	1.06659e+06	851504
35	Guanosine	402611	366942	379193	322147	324170	571021	395249	507464	291937	331466	341257	375980	845972	912698	830132	627106
36	Guanine	228848	221718	255695	202443	335896	705348	497702	575457	171291	188184	196832	203984	767523	805384	797904	575791
37	Adenine	2.1301e+06	2.04965e+06	2.21902e+06	1.89448e+06	3.31221e+06	6.34999e+06	4.32532e+06	5.5688e+06	2.87383e+06	3.12169e+06	3.57617e+06	3.63241e+06	1.49187e+07	1.637e+07	1.51167e+07	1.22321e+07
38	Cytidine	205402	197760	208465	187922	228610	434682	343787	399942	112721	135338	140127	155699	623235	694838	695811	550537
39	Uracil	110416	107421	118383	100519	63924.3	125433	91682	109309	68542.9	73273.4	63904.7	88221.5	649897	634674	690310	503182
40	Xanthine	32101.9	27178.9	31380.3	27159.9	40448.9	83856.8	63651.3	76734.1	34087.7	48629.3	50068.4	53045.7	279348	306773	288898	228553
41	UMP	55861.2	25196.1	44507.5	44288.4	32090.9	73814.6	37718.7	63514.2	4689.83	6829.93	6614.76	5873.59	33776.5	42109.2	45957.9	24603.1
42	AMP	3.98918e+06	3.83321e+06	4.2187e+06	3.35504e+06	4.45041e+06	8.66182e+06	5.92939e+06	7.78237e+06	3.12867e+06	3.5496e+06	3.74825e+06	3.81625e+06	6.71315e+06	7.10344e+06	6.74361e+06	5.40175e+06
43	Allantoin	1.24178e+07	1.23331e+07	1.25151e+07	1.13689e+07	1.49454e+07	2.73399e+07	1.93712e+07	2.36633e+07	7.56785e+06	8.25904e+06	8.55584e+06	8.87515e+06	3.1871e+07	3.37298e+07	3.23324e+07	2.84059e+07
44	Biotin	22870.1	19089.5	20866.7	19858.2	26812.2	39393.5	31275.7	47915.2	12572.5	9667.43	12059.3	17365.7	72403.1	67005.1	59244	52322.4
